# Supplementary material for: Evolution of GHF5 endoglucanase gene structure in plant-parasitic nematodes: no evidence for an early domain shuffling event
Source: BMC Evol Biol. 2008 Nov 3;8:305. doi: 10.1186/1471-2148-8-305 (PMC2633302; doi:10.1186/1471-2148-8-305)
Supplement: Additional file 1 — List of available data. Overview of all available endoglucanase gene sequences from nematode species and the most homologous endoglucanases from other eukaryotic and prokaryotic lineages that were included in our dataset. GenBank Accession Numbers and the type of available data are specified. [file 1471-2148-8-305-S1.xls]

## Sheet: Sheet1
Taxon	Genbank Acc No	Data available
Nematoda
Meloidogyne incognita
Mi-eng1	AF323087	DNA, cDNA
Mi-eng2	AF323088	DNA, cDNA
Mi-eng3	AY422836	cDNA
Mi-eng4	AY422837	cDNA
Mi-eng5	AF323090	partial DNA
Mi-eng6	AF323091	partial DNA
Mi-eng7	AF323092	partial DNA
Mi-eng8	AF323093	partial DNA
Mi-eng9	AF323094	partial DNA
Mi-eng10	AF323095	partial DNA
Meloidogyne javanica
Mj-eng1	AF323099	partial DNA
Mj-eng2	AF323100	partial DNA
Mj-eng3	CAJ77137	cDNA
Meloidogyne arenaria
Ma-eng1	AF323097	partial DNA
Heterodera schachtii
Hs-eng1	CAC12958	cDNA
Hs-eng2	CAC12959	cDNA
Heterodera glycines
Hg-eng1	AF052733	DNA, cDNA
Hg-eng2	AF052734	DNA, cDNA
Hg-eng3	AF056048	DNA, cDNA
Hg-eng4	AY325809	DNA, cDNA
Hg-eng5	AY336935	DNA, cDNA
Hg-eng6	AY163572	DNA, cDNA
Globodera rostochiensis
Gr-eng1	AF056110	DNA, cDNA
Gr-eng2	AF056111	DNA, cDNA
Gr-eng3	AF408154	DNA, cDNA
Gr-eng4	AF408157	DNA, cDNA
Globodera tabacum
Gts-eng1	AF182392	cDNA
Gts-eng2	AF182393	cDNA
Pratylenchus penetrans
Pp-eng1	AB045780	partial DNA (DNA-data provided by Uehara et al., 2001)
Pp-eng2	AB045781	partial DNA (DNA-data provided by Uehara et al., 2001)
Pratylenchus coffeae
Pc-eng1	EU176871	DNA, cDNA
Radopholus similis
Rs-eng1A	EF693940	DNA, cDNA
Rs-eng1B	EF693941	DNA, cDNA
Rs-eng2	EF693942	DNA, cDNA
Rs-eng3	EF693943	DNA, cDNA
Ditylenchus africanus
Da-eng1	EU180235	DNA, cDNA
Plantae
Arabidopsis thaliana eng1	AC007357	DNA, cDNA
Arabidopsis thaliana eng2	AL391147	DNA, cDNA
Arabidopsis thaliana eng3	AL391150	DNA, cDNA
Animalia
Psacothea hilaris	AB080266	cDNA, no introns
Apriona germari	AY771358	cDNA, no introns
Bacteria
Cytophaga hutchinsonii	YP_678708	DNA, cDNA
Bacillus licheniformes	AAU23613	DNA, cDNA
Bacillus subtilis	AAK94871	DNA, cDNA
Erwinia carotovora	CAA53592	DNA, cDNA
Erwinia chrysanthemi	AAF18152	DNA, cDNA
Saccharophagus degradans	ABD82494	DNA, cDNA
Cellvibrio japonicus	CAA60493	DNA, cDNA
Pseudoalteromonas atlantica	ABG39929	DNA, cDNA
Thermobifida fusca	AAC09379	DNA, cDNA
Fungi
Trichoderma reesei eng2 (Tr-eng2)	DQ178347	DNA, cDNA
Trichoderma reesei eng3 (Tr-eng3)	M19373	DNA, cDNA
Protista
Spirotrichonympha leidyi	AB189037	DNA, cDNA
protist from Cryptocercus	AB274699	cDNA
protist from Reticulitermes	AB274531	cDNA
